# Supplementary material for: Resilience of Faecal Microbiota in Stabled Thoroughbred Horses Following Abrupt Dietary Transition between Freshly Cut Pasture and Three Forage-Based Diets
Source: Animals (Basel). 2021 Sep 6;11(9):2611. doi: 10.3390/ani11092611 (PMC8471312; doi:10.3390/ani11092611)
Supplement: Supplementary file 1 [file animals-11-02611-s001.zip]

Archive with 1 entries (1 files):
- animals-1274892-supplementary.pdf
